# Supplementary material for: Gut microbiota and host cytochrome P450 characteristics in the pseudo germ-free model: co-contributors to a diverse metabolic landscape
Source: Gut Pathog. 2023 Mar 21;15:15. doi: 10.1186/s13099-023-00540-5 (PMC10029254; doi:10.1186/s13099-023-00540-5)
Supplement: Supplementary file 2 — Additional file 2. Raw data of the body weight. [file 13099_2023_540_MOESM2_ESM.xlsx]

## Sheet: Sheet1
Days	PGF			Control
1	209.4	218.2	263.8	248.4	244.6	253.8
2	222.6	228.6	256.4	250.2	252.2	257.4
3	228.2	234.4	252.4	267.2	262	272.4
4	241.8	252.4	268.4	276.4	273.6	283
5	243.6	252.2	276.6	280	276.4	283.2
7	270	272.6	297.2	292.8	290.4	302.8
9	294.8	288.4	320.6	309.4	313.2	316.2
10	296.2	298.2	238.2	316.4	317.8	325
11	305	298.6	320.4	316	314.4	324.6
12	314.4	310.8	340.6	325.4	323.2	337.8
18	319.6	308.6	368.6	349.6	363	362.6
20	314.6	308.4	369.8	355.6	363.6	368.4
22	337.4	327.8	383.2	371.8	381.6	382.6
