# Supplementary material for: Gut microbiota and host cytochrome P450 characteristics in the pseudo germ-free model: co-contributors to a diverse metabolic landscape
Source: Gut Pathog. 2023 Mar 21;15:15. doi: 10.1186/s13099-023-00540-5 (PMC10029254; doi:10.1186/s13099-023-00540-5)
Supplement: Supplementary file 3 — Additional file 3. The number of reads per sample. [file 13099_2023_540_MOESM3_ESM.xlsx]

## Sheet: Sheet1
sample_id	raw_reads	merged	clean_reads	denoised	nonchimeras
Control 1	136347	130014	127995	114822	97678
Control 2	136554	129663	127577	113228	94640
Control 3	105699	101081	99562	90731	76734
Control 4	126854	120033	117877	104415	91436
Control 5	131147	125191	123233	114819	97183
Control 6	92439	88153	86675	77481	65522
PGF-1W-1	103086	101341	100338	99488	98187
PGF-1W-2	97896	96206	95408	93630	92490
PGF-1W-3	96737	95070	94074	92243	90805
PGF-1W-4	75483	74300	73551	71811	71229
PGF-1W-5	98428	96830	95934	94204	93202
PGF-1W-6	94246	92682	91955	90324	89632
PGF-2W-1	53863	52872	52286	50482	49580
PGF-2W-2	93004	91387	90561	89033	87193
PGF-2W-3	101491	99703	98808	96997	94976
PGF-2W-4	100593	98909	98056	96487	94995
PGF-2W-5	79508	78121	77376	75553	75000
PGF-2W-6	68655	67485	66732	65063	64695
PGF-3W-1	52709	51759	51178	49571	48910
PGF-3W-2	91394	89850	89091	87195	85782
PGF-3W-3	119320	117138	115918	114201	112740
PGF-3W-4	73983	72524	71843	69838	68272
PGF-3W-5	121797	119730	118690	116947	115040
PGF-3W-6	121445	119238	118112	114436	111299
PGF-4W-1	121233	116346	113640	108594	107635
PGF-4W-2	136278	130670	127879	122782	121775
PGF-4W-3	129487	124254	121823	117262	116327
PGF-4W-4	123490	118862	116711	112794	111888
PGF-4W-5	121503	115885	113236	108619	107586
PGF-4W-6	124965	120021	117597	112617	111549
