# Supplementary material for: Gut microbiota and host cytochrome P450 characteristics in the pseudo germ-free model: co-contributors to a diverse metabolic landscape
Source: Gut Pathog. 2023 Mar 21;15:15. doi: 10.1186/s13099-023-00540-5 (PMC10029254; doi:10.1186/s13099-023-00540-5)
Supplement: Supplementary file 4 — Additional file 4. Statistical table of the number of ASVs and Tags in different samples. [file 13099_2023_540_MOESM4_ESM.xlsx]

## Sheet: Table of ASVs and Tags
SampleID	Total Tags	Taxon Tags	Unclassified Tags	Singleton Tags	ASVs
Control 1	97678	97678	0	0	1039
Control 2	94640	94640	0	0	1008
Control 3	76734	76734	0	0	751
Control 4	91436	91436	0	0	921
Control 5	97183	97183	0	0	739
Control 6	65522	65522	0	0	703
PGF-1W-1	98187	98187	0	0	245
PGF-1W-2	92490	92488	2	0	408
PGF-1W-3	90805	90805	0	0	409
PGF-1W-4	71229	71229	0	0	386
PGF-1W-5	93202	93202	0	0	380
PGF-1W-6	89632	89632	0	0	374
PGF-2W-1	49580	49580	0	0	342
PGF-2W-2	87193	87193	0	0	378
PGF-2W-3	94976	94976	0	0	411
PGF-2W-4	94995	94995	0	0	346
PGF-2W-5	75000	75000	0	0	427
PGF-2W-6	64695	64695	0	0	344
PGF-3W-1	48910	48910	0	0	358
PGF-3W-2	85782	85782	0	0	506
PGF-3W-3	112740	112740	0	0	360
PGF-3W-4	68272	68272	0	0	477
PGF-3W-5	115040	115040	0	0	351
PGF-3W-6	111299	111299	0	0	772
PGF-4W-1	107635	107635	0	0	335
PGF-4W-2	121775	121775	0	0	368
PGF-4W-3	116327	116327	0	0	360
PGF-4W-4	111888	111888	0	0	335
PGF-4W-5	107586	107586	0	0	311
PGF-4W-6	111549	111549	0	0	354
