# Supplementary material for: Gut microbiota and host cytochrome P450 characteristics in the pseudo germ-free model: co-contributors to a diverse metabolic landscape
Source: Gut Pathog. 2023 Mar 21;15:15. doi: 10.1186/s13099-023-00540-5 (PMC10029254; doi:10.1186/s13099-023-00540-5)
Supplement: Supplementary file 5 — Additional file 5. Tags length. [file 13099_2023_540_MOESM5_ESM.xlsx]

## Sheet: Tags length
SampleID	Tags Number	Total length	Max length	Min length	N50	N90
Control 1	97678	40835178	430	402	430	430
Control 2	94640	39110359	430	319	429	429
Control 3	76734	32010914	430	403	430	429
Control 4	91436	37931727	430	391	429	429
Control 5	97183	40521750	430	258	429	429
Control 6	65522	27292108	430	337	429	429
PGF-1W-1	98187	42038626	430	316	430	430
PGF-1W-2	92490	39572539	432	253	430	430
PGF-1W-3	90805	38889699	431	283	430	429
PGF-1W-4	71229	30497837	430	361	429	429
PGF-1W-5	93202	39908802	431	403	429	429
PGF-1W-6	89632	38377434	431	344	430	429
PGF-2W-1	49580	21201766	430	350	429	429
PGF-2W-2	87193	37302833	430	307	430	430
PGF-2W-3	94976	40627866	430	286	430	429
PGF-2W-4	94995	40680089	430	262	430	429
PGF-2W-5	75000	32111372	431	345	429	429
PGF-2W-6	64695	27693766	430	403	429	429
PGF-3W-1	48910	20902076	431	403	430	430
PGF-3W-2	85782	36651876	431	403	430	430
PGF-3W-3	112740	48276696	430	300	430	429
PGF-3W-4	68272	28881186	430	401	430	430
PGF-3W-5	115040	49204091	430	316	430	430
PGF-3W-6	111299	47599678	430	317	429	429
PGF-4W-1	107635	46015095	430	220	429	429
PGF-4W-2	121775	52059734	430	403	429	429
PGF-4W-3	116327	49748611	430	403	429	429
PGF-4W-4	111888	47849208	430	403	429	429
PGF-4W-5	107586	45991531	430	316	429	429
PGF-4W-6	111549	47720872	430	403	429	429
